# Supplementary material for: Assessing the Accuracy, Completeness and Safety of ChatGPT-4o Responses on Pressure Injuries in Infants: Clinical Applications and Future Implications
Source: Nurs Rep. 2025 Apr 14;15(4):130. doi: 10.3390/nursrep15040130 (PMC12029477; doi:10.3390/nursrep15040130)
Supplement: Supplementary file 1 [file nursrep-15-00130-s001.zip]

Archive with 3 entries (3 files):
- Table S1. List of 60 questions_tracked.pdf
- Table S2. List of ChatGPT-4o-generated responses_tracked.pdf
- Table S3. Expert panel evaluations.xlsx
