# Supplementary material for: Assessing the Accuracy, Completeness and Safety of ChatGPT-4o Responses on Pressure Injuries in Infants: Clinical Applications and Future Implications
Source: Nurs Rep. 2025 Apr 14;15(4):130. doi: 10.3390/nursrep15040130 (PMC12029477; doi:10.3390/nursrep15040130)
Supplement: Supplementary file 1 [file nursrep-15-00130-s001.zip › Table S3. Expert panel evaluations.xlsx]

## Sheet: Foglio1
QUESTION	Acc_Exp1	Acc_Exp2	Acc_Exp3	Acc_Exp4	Acc_Exp5	Com_Exp1	Com_Exp2	Com_Exp3	Com_Exp4	Com_Exp5	Saf_Exp1	Saf_Exp2	Saf_Exp3	Saf_Exp4	Saf_Exp5
Q1. What is meant by a pressure injury in neonates?	4	4	4	3	4	5	4	3	4	4	5	4	4	4	4
Q2. What are the main differences between pressure injuries in neonates and adults?	4	4	4	3	4	4	3	3	3	4	5	4	3	3	4
Q3. What classifications are used for pressure injuries in neonates?	4	3	3	3	3	4	3	3	4	3	5	3	3	4	2
Q4. How are the different stages of pressure injuries identified in a neonate?	4	3	4	3	3	3	3	3	2	3	4	4	3	3	2
Q5. Can neonatal pressure injuries be classified based on the depth of the lesion?	4	3	3	3	3	4	3	3	3	2	5	4	4	4	2
Q6. What are the main risk factors for the development of pressure injuries in neonates?	5	3	3	4	4	5	3	3	4	5	5	4	3	4	5
Q7. How do low birth weight and prematurity affect the risk of pressure injuries?	5	3	4	4	4	3	3	3	3	5	5	4	4	4	5
Q8. Is neonatal hypoxia a predisposing factor for pressure injuries?	5	3	3	4	3	5	3	3	4	2	5	3	3	4	2
Q9. What clinical conditions make neonates more vulnerable to pressure injuries?	4	3	3	3	4	4	3	3	4	3	5	4	4	3	4
Q10.Do medical devices increase the risk of pressure injuries in neonates?	5	3	4	4	4	5	3	3	4	4	5	4	4	4	4
Q11.What preventive strategies can be adopted to reduce pressure injuries in neonates?	5	3	3	5	4	5	3	3	4	3	5	3	3	5	4
Q12.1. How are international guideline recommendations about pressure injuries prevention applied to neonates?	5	3	3	5	4	5	3	3	4	4	5	3	3	5	4
Q13.What materials or devices can be used to prevent pressure injuries?	4	3	4	3	2	4	3	3	3	2	5	4	3	4	2
Q14.Are there differences in pressure injury prevention strategies between premature and full-term neonates?	4	3	3	3	3	4	3	3	3	3	4	4	4	3	2
Q15.What specific protocols about pressure injuries are applied in neonatal intensive care units?	5	3	4	5	3	5	3	3	4	3	5	3	3	5	2
Q16.What are the most common medical devices that cause pressure injuries in neonates?	4	3	2	3	4	4	3	3	3	4	5	4	3	3	4
Q17.How can the risk of pressure injuries associated with CPAP masks be managed?	4	3	3	4	3	4	3	3	4	2	4	4	4	4	2
Q18.What precautions should be taken to prevent pressure injuries from umbilical catheters?	5	3	3	4	4	5	3	3	4	4	5	2	2	4	4
Q19.How can pressure injuries related to bandages and casts in neonates be prevented?	4	3	2	3	4	5	3	3	4	4	5	4	3	4	4
Q20.How should pressure injuries related to medical devices be documented?	4	2	2	3	2	4	3	3	3	3	4	3	3	3	2
Q21.What are the early signs of a pressure injury in a neonate?	4	4	4	4	4	4	4	3	4	4	4	4	4	4	4
Q22.How is the severity of a pressure injury in a neonate assessed?	4	4	4	4	3	4	3	3	4	2	4	4	4	4	2
Q23.What risk assessment tools for pressure injuries are most suitable for neonates?	3	4	4	3	4	3	4	4	3	4	4	4	4	3	4
Q24.How frequently should high-risk neonates be monitored for pressure injuries?	5	3	4	4	2	5	3	3	4	3	5	3	3	4	2
Q25.Are there standardized protocols for monitoring pressure injuries?	5	3	3	4	2	5	3	3	4	2	5	3	3	4	2
Q26.What treatments are most appropriate for superficial pressure injuries in neonates?	4	3	2	4	2	4	3	3	4	2	5	3	2	4	2
Q27.How are advanced-stage pressure injuries managed in neonates?	3	3	3	2	2	3	3	3	2	2	4	3	3	2	2
Q28.Is a multidisciplinary approach necessary for the treatment of neonatal pressure injuries?	4	3	3	4	4	4	3	3	4	3	5	3	3	4	2
Q29.What dressings are recommended for neonates with fragile skin?	5	4	4	4	2	4	3	3	3	1	5	3	4	4	2
Q30.How are advanced dressings for pressure injuries used in neonatal care?	4	3	3	4	2	4	3	3	3	1	4	3	3	4	1
Q31.What are the most common complications of neonatal pressure injuries?	4	4	4	3	2	4	4	4	4	2	4	4	3	3	1
Q32.Can pressure injuries lead to systemic infections in neonates?	4	5	4	3	2	4	4	3	4	2	4	4	3	3	2
Q33.What are the signs of infection in a neonatal pressure injury?	4	3	3	4	4	4	3	3	4	4	4	3	3	4	2
Q34.Do pressure injuries affect normal skin development in neonates?	4	4	3	4	2	4	4	4	4	1	4	4	4	4	1
Q35.What are the long-term outcomes of neonatal pressure injuries?	5	4	4	5	2	5	4	3	4	2	5	5	4	4	2
Q36.What is the role of the nurse in preventing neonatal pressure injuries?	4	5	5	3	4	5	5	4	4	4	5	5	5	3	4
Q37.What specific competencies should a nurse have to manage pressure injuries in neonates?	5	3	3	4	4	5	3	3	4	4	5	3	3	4	4
Q38.How should pressure injuries in neonates be documented properly?	4	4	4	4	4	4	4	4	3	4	4	4	4	4	2
Q39.What educational tools can be used to train nurses about pressure injuries?	5	4	3	4	4	5	3	3	5	4	5	5	4	4	2
Q40.How can parents be involved in the prevention of neonatal pressure injuries?	4	4	4	3	5	4	4	4	3	5	4	4	4	3	5
Q41.What are the latest scientific findings on the prevention of neonatal pressure injuries?	4	3	3	3	2	4	3	3	4	1	4	3	3	3	1
Q42.Are there recent studies on the use of innovative materials for preventing or treating pressure injuries?	4	3	2	4	3	4	3	3	4	2	4	4	3	4	2
Q43.What are the most recognized international guidelines on neonatal pressure injuries?	5	4	4	4	4	5	4	4	4	2	4	4	4	4	4
Q44.Are there differences between guidelines in different countries on neonatal pressure injuries?	5	3	3	4	2	5	2	2	4	1	5	4	3	4	2
Q45.How can the quality of the available scientific evidence about neonatal pressure injuries be assessed?	4	5	4	4	3	4	5	4	4	1	4	5	5	4	2
Q46.What are the legal implications of mismanagement of pressure injuries in neonates?	5	3	3	5	4	5	3	3	3	4	5	3	3	4	2
Q47.How should adverse events related to pressure injuries in neonates be documented?	5	4	4	4	4	5	4	4	4	5	5	4	4	4	5
Q48.What are the ethical responsibilities of nurses in preventing pressure injuries?	4	4	3	4	4	4	4	4	3	4	5	4	4	4	4
Q49.How can the balance between skin protection and the clinical management of neonates be achieved?	4	3	3	3	4	5	3	3	4	3	5	3	3	3	2
Q50.Are there ethical protocols for research on neonatal pressure injuries?	4	3	4	4	5	5	3	3	3	4	5	3	4	4	4
Q51.What technologies are available to monitor the risk of pressure injuries in neonates?	4	3	2	3	4	5	3	3	3	4	5	3	3	3	4
Q52.Can the use of skin sensors prevent pressure injuries in neonates?	4	3	3	4	4	5	3	3	4	5	5	3	3	4	5
Q53.Regarding pressure injuries, are there new materials or dressings specifically designed for neonates?	4	2	2	3	1	5	2	2	4	1	5	3	2	3	1
Q54.What are the benefits of artificial intelligence in managing neonatal pressure injuries?	4	4	4	3	4	5	4	3	3	4	5	4	3	3	2
Q55.How are the cost-benefit analyses of advanced technologies in pressure injury prevention evaluated?	4	4	4	3	5	5	4	3	4	5	5	4	4	3	5
Q56.How can pressure injuries affect the psychological well-being of parents?	4	3	3	3	4	5	4	3	4	2	5	4	3	3	2
Q57.Can parents be involved in the management of pressure injuries?	4	4	4	4	4	5	4	4	4	2	5	4	4	4	2
Q58.What communication strategies are useful for explaining pressure injuries to parents?	4	4	5	4	5	5	3	4	4	5	5	4	4	4	5
Q59.Do pressure injuries affect the bond between parents and neonates?	4	4	4	3	3	5	4	4	4	2	5	4	4	3	2
Q60.How can healthcare staff be sensitized to the importance of preventing pressure injuries?	4	4	4	4	4	5	4	3	4	4	5	4	3	4	4
